# Supplementary material for: Long non-coding RNA AFAP1-AS1 accelerates the progression of melanoma by targeting miR-653-5p/RAI14 axis
Source: BMC Cancer. 2020 Mar 30;20:258. doi: 10.1186/s12885-020-6665-2 (PMC7106910; doi:10.1186/s12885-020-6665-2)
Supplement: Supplementary file 4 — Additional file 4 Supplementary file 1-5 The original western blot data of figure 1G/2M/3C/3D/3 M/4B/4G/S1D/S2E/S2G/S3A were displayed. [file 12885_2020_6665_MOESM4_ESM.zip]

Archive with 5 entries (5 files):
- supplementary file 1R3.tif
- supplementary file 2R3.tif
- supplementary file 3R3.tif
- supplementary file 4R3.tif
- supplementary file 5R3.tif
